# Supplementary material for: Scientific literature on carbon dioxide removal revealed as much larger through AI-enhanced systematic mapping
Source: Nat Commun. 2025 Jul 18;16:6632. doi: 10.1038/s41467-025-61485-8 (PMC12274466; doi:10.1038/s41467-025-61485-8)
Supplement: Supplementary file 3 — Source Data [file 41467_2025_61485_MOESM3_ESM.xlsx]

## Sheet: fig3, panel a
country_first_author	paper per year
China	10
United States of America	13
United Kingdom	25
Australia	27
India	28
Canada	33
Germany	42
Italy	42
Brazil	48
Spain	52
Pakistan	92
South Korea	97
Poland	110
Japan	143
Iran	164
Malaysia	179
Netherlands	210
France	220
Sweden	279
Indonesia	378
Finland	471
Switzerland	596
Turkey	741
Czech Republic	981
Denmark	1187
New Zealand	1340
Taiwan	1687
Norway	1910
Belgium	2433
Egypt	2794
Russia	3476
Thailand	4018
Austria	5150
Nigeria
Portugal
Saudi Arabia
Mexico
Ireland
South Africa
Singapore
Argentina
Philippines
Vietnam
Colombia
Romania
Bangladesh
Greece
Slovakia
Ethiopia
Ghana
Israel
Kenya
Sri Lanka
Chile
Tunisia
Hungary
Qatar
Estonia
Lithuania
Latvia
United Arab Emirates
Morocco
Serbia
Ecuador
Bulgaria
Peru
Costa Rica
Uganda
Cyprus
Croatia
Zimbabwe
Slovenia
Botswana
Uzbekistan
Cameroon
Jordan
Brunei Darussalam
Ukraine
Panama
Trinidad & Tobago
Lebanon
Iceland
Senegal
Papua New Guinea
Oman
Algeria
Tanzania
Venezuela
Iraq
Nepal
Congo Brazzaville
Sudan
Uruguay
Benin
Fiji
Cuba
Burkina Faso
Malawi
Sierra Leone
Mauritius
Cote d'Ivoire
Zambia
Mozambique
Libya
Paraguay
Dominican Republic
Namibia
Luxembourg
Madagascar
Mali
Niger
Palestine
Guyana
Congo Democratic Republic
Kuwait
Albania
Seychelles
Guinea
Jamaica
Afghanistan
Belarus
Liberia
Yemen
Togo
Syria
Bahrain

## Sheet: fig3, panel b
year	CDR technology	absolute count of papers	relative count of papers
1990	AR	3003	0.25
1990	Ocean alkalinity enhancement	3003	0
1990	Ocean fertilization & Artificial upwelling	3003	0
1990	Biochar	3003	0
1990	General Literature on CDR/NET	3003	0
1990	restoration of landscapes/peats	3003	0
1990	BECCS	3003	0
1990	Agroforestry	3003	0.1875
1990	Forest Management	3003	0.0625
1990	DAC(CS)	3003	0.125
1990	Soil Carbon Sequestration	3003	0.125
1990	Enhanced Weathering (land based)	3003	0.0625
1990	Blue Carbon	3003	0.1875
1991	BECCS	3003	0
1991	DAC(CS)	3003	0
1991	restoration of landscapes/peats	3003	0
1991	Enhanced Weathering (land based)	3003	0
1991	AR	3003	0.291667
1991	Biochar	3003	0
1991	Soil Carbon Sequestration	3003	0.0416667
1991	Ocean fertilization & Artificial upwelling	3003	0.25
1991	General Literature on CDR/NET	3003	0.0416667
1991	Forest Management	3003	0.125
1991	Agroforestry	3003	0.25
1991	Blue Carbon	3003	0
1991	Ocean alkalinity enhancement	3003	0
1992	restoration of landscapes/peats	3003	0
1992	Ocean alkalinity enhancement	3003	0
1992	Biochar	3003	0
1992	Enhanced Weathering (land based)	3003	0.0196078
1992	AR	3003	0.27451
1992	Agroforestry	3003	0.27451
1992	Soil Carbon Sequestration	3003	0.0196078
1992	Ocean fertilization & Artificial upwelling	3003	0.0392157
1992	General Literature on CDR/NET	3003	0.117647
1992	Forest Management	3003	0.117647
1992	BECCS	3003	0.0392157
1992	DAC(CS)	3003	0.0784314
1992	Blue Carbon	3003	0.0196078
1993	restoration of landscapes/peats	3003	0
1993	Enhanced Weathering (land based)	3003	0
1993	Ocean alkalinity enhancement	3003	0
1993	Biochar	3003	0
1993	DAC(CS)	3003	0
1993	AR	3003	0.258621
1993	Agroforestry	3003	0.258621
1993	BECCS	3003	0.0344828
1993	Blue Carbon	3003	0.0517241
1993	Forest Management	3003	0.189655
1993	Soil Carbon Sequestration	3003	0.0689655
1993	General Literature on CDR/NET	3003	0.12069
1993	Ocean fertilization & Artificial upwelling	3003	0.0172414
1994	Enhanced Weathering (land based)	3003	0.015873
1994	Biochar	3003	0
1994	restoration of landscapes/peats	3003	0.015873
1994	Soil Carbon Sequestration	3003	0.111111
1994	Ocean fertilization & Artificial upwelling	3003	0.015873
1994	General Literature on CDR/NET	3003	0.111111
1994	Forest Management	3003	0.111111
1994	DAC(CS)	3003	0.047619
1994	Blue Carbon	3003	0.015873
1994	Agroforestry	3003	0.222222
1994	AR	3003	0.269841
1994	Ocean alkalinity enhancement	3003	0
1994	BECCS	3003	0.0634921
1995	restoration of landscapes/peats	3003	0
1995	Biochar	3003	0
1995	Soil Carbon Sequestration	3003	0.0952381
1995	General Literature on CDR/NET	3003	0.0793651
1995	Ocean fertilization & Artificial upwelling	3003	0.031746
1995	Forest Management	3003	0.111111
1995	AR	3003	0.253968
1995	Agroforestry	3003	0.222222
1995	BECCS	3003	0.015873
1995	Blue Carbon	3003	0.047619
1995	DAC(CS)	3003	0.047619
1995	Enhanced Weathering (land based)	3003	0.031746
1995	Ocean alkalinity enhancement	3003	0.0634921
1996	AR	3003	0.30137
1996	Agroforestry	3003	0.232877
1996	Blue Carbon	3003	0.0684932
1996	DAC(CS)	3003	0.0136986
1996	Enhanced Weathering (land based)	3003	0.0136986
1996	BECCS	3003	0.0273973
1996	General Literature on CDR/NET	3003	0.0273973
1996	Soil Carbon Sequestration	3003	0.109589
1996	restoration of landscapes/peats	3003	0.0273973
1996	Ocean alkalinity enhancement	3003	0
1996	Biochar	3003	0
1996	Forest Management	3003	0.0958904
1996	Ocean fertilization & Artificial upwelling	3003	0.0821918
1997	Ocean alkalinity enhancement	3003	0
1997	Biochar	3003	0
1997	DAC(CS)	3003	0.03125
1997	Blue Carbon	3003	0.046875
1997	AR	3003	0.21875
1997	Agroforestry	3003	0.203125
1997	BECCS	3003	0.046875
1997	restoration of landscapes/peats	3003	0.0625
1997	Soil Carbon Sequestration	3003	0.109375
1997	Ocean fertilization & Artificial upwelling	3003	0.03125
1997	General Literature on CDR/NET	3003	0.125
1997	Forest Management	3003	0.109375
1997	Enhanced Weathering (land based)	3003	0.015625
1998	Enhanced Weathering (land based)	3003	0
1998	Biochar	3003	0
1998	Soil Carbon Sequestration	3003	0.236111
1998	Ocean alkalinity enhancement	3003	0.0277778
1998	AR	3003	0.194444
1998	Agroforestry	3003	0.138889
1998	BECCS	3003	0.0138889
1998	Blue Carbon	3003	0.0694444
1998	DAC(CS)	3003	0.0277778
1998	Forest Management	3003	0.0555556
1998	General Literature on CDR/NET	3003	0.0277778
1998	Ocean fertilization & Artificial upwelling	3003	0.138889
1998	restoration of landscapes/peats	3003	0.0694444
1999	Soil Carbon Sequestration	3003	0.205128
1999	restoration of landscapes/peats	3003	0.0384615
1999	Forest Management	3003	0.0897436
1999	Biochar	3003	0
1999	Ocean fertilization & Artificial upwelling	3003	0.153846
1999	Enhanced Weathering (land based)	3003	0
1999	Ocean alkalinity enhancement	3003	0.025641
1999	Agroforestry	3003	0.153846
1999	DAC(CS)	3003	0
1999	Blue Carbon	3003	0.0512821
1999	BECCS	3003	0.0128205
1999	AR	3003	0.217949
1999	General Literature on CDR/NET	3003	0.0512821
2000	Enhanced Weathering (land based)	3003	0.0133333
2000	Blue Carbon	3003	0.0666667
2000	restoration of landscapes/peats	3003	0.04
2000	BECCS	3003	0.00666667
2000	Agroforestry	3003	0.2
2000	AR	3003	0.26
2000	Forest Management	3003	0.106667
2000	Biochar	3003	0.00666667
2000	General Literature on CDR/NET	3003	0.0266667
2000	Ocean fertilization & Artificial upwelling	3003	0.0933333
2000	Soil Carbon Sequestration	3003	0.173333
2000	DAC(CS)	3003	0
2000	Ocean alkalinity enhancement	3003	0.00666667
2001	AR	3003	0.22973
2001	Agroforestry	3003	0.175676
2001	BECCS	3003	0.0135135
2001	Biochar	3003	0.00675676
2001	Blue Carbon	3003	0.0405405
2001	DAC(CS)	3003	0.0135135
2001	Enhanced Weathering (land based)	3003	0.0135135
2001	Forest Management	3003	0.108108
2001	General Literature on CDR/NET	3003	0.0202703
2001	Ocean alkalinity enhancement	3003	0.0135135
2001	Ocean fertilization & Artificial upwelling	3003	0.121622
2001	Soil Carbon Sequestration	3003	0.155405
2001	restoration of landscapes/peats	3003	0.0878378
2002	Agroforestry	3003	0.191489
2002	BECCS	3003	0.0159574
2002	Blue Carbon	3003	0.0265957
2002	DAC(CS)	3003	0.0212766
2002	Enhanced Weathering (land based)	3003	0.0159574
2002	Forest Management	3003	0.0957447
2002	General Literature on CDR/NET	3003	0.0531915
2002	Ocean fertilization & Artificial upwelling	3003	0.0531915
2002	Soil Carbon Sequestration	3003	0.228723
2002	restoration of landscapes/peats	3003	0.0425532
2002	Ocean alkalinity enhancement	3003	0
2002	AR	3003	0.255319
2002	Biochar	3003	0
2003	Ocean alkalinity enhancement	3003	0
2003	Soil Carbon Sequestration	3003	0.247826
2003	restoration of landscapes/peats	3003	0.0652174
2003	Ocean fertilization & Artificial upwelling	3003	0.0608696
2003	General Literature on CDR/NET	3003	0.0304348
2003	Enhanced Weathering (land based)	3003	0.0130435
2003	DAC(CS)	3003	0.0217391
2003	Forest Management	3003	0.0565217
2003	Blue Carbon	3003	0.0391304
2003	Biochar	3003	0.00869565
2003	BECCS	3003	0.0434783
2003	Agroforestry	3003	0.173913
2003	AR	3003	0.23913
2004	Blue Carbon	3003	0.0314961
2004	Agroforestry	3003	0.165354
2004	BECCS	3003	0.023622
2004	Biochar	3003	0.015748
2004	AR	3003	0.224409
2004	DAC(CS)	3003	0.019685
2004	Forest Management	3003	0.0669291
2004	General Literature on CDR/NET	3003	0.0314961
2004	Ocean alkalinity enhancement	3003	0.00787402
2004	Ocean fertilization & Artificial upwelling	3003	0.0393701
2004	restoration of landscapes/peats	3003	0.0472441
2004	Enhanced Weathering (land based)	3003	0.011811
2004	Soil Carbon Sequestration	3003	0.314961
2005	Soil Carbon Sequestration	3003	0.244361
2005	restoration of landscapes/peats	3003	0.0451128
2005	Agroforestry	3003	0.172932
2005	BECCS	3003	0.0413534
2005	Biochar	3003	0.0075188
2005	Blue Carbon	3003	0.0300752
2005	DAC(CS)	3003	0.0150376
2005	Enhanced Weathering (land based)	3003	0.0150376
2005	Forest Management	3003	0.0639098
2005	General Literature on CDR/NET	3003	0.0338346
2005	Ocean alkalinity enhancement	3003	0.0150376
2005	AR	3003	0.203008
2005	Ocean fertilization & Artificial upwelling	3003	0.112782
2006	AR	3003	0.198777
2006	restoration of landscapes/peats	3003	0.0397554
2006	Ocean fertilization & Artificial upwelling	3003	0.103976
2006	Ocean alkalinity enhancement	3003	0.0030581
2006	Soil Carbon Sequestration	3003	0.259939
2006	Forest Management	3003	0.0703364
2006	Enhanced Weathering (land based)	3003	0.0214067
2006	General Literature on CDR/NET	3003	0.0489297
2006	Blue Carbon	3003	0.0152905
2006	Biochar	3003	0.0275229
2006	BECCS	3003	0.0366972
2006	Agroforestry	3003	0.16208
2006	DAC(CS)	3003	0.0122324
2007	Agroforestry	3003	0.196185
2007	BECCS	3003	0.027248
2007	Biochar	3003	0.0217984
2007	Blue Carbon	3003	0.0163488
2007	Enhanced Weathering (land based)	3003	0.00817439
2007	DAC(CS)	3003	0.0108992
2007	General Literature on CDR/NET	3003	0.0599455
2007	Ocean alkalinity enhancement	3003	0.00544959
2007	Ocean fertilization & Artificial upwelling	3003	0.0435967
2007	AR	3003	0.253406
2007	restoration of landscapes/peats	3003	0.0354223
2007	Forest Management	3003	0.0762943
2007	Soil Carbon Sequestration	3003	0.245232
2008	Ocean fertilization & Artificial upwelling	3003	0.0781609
2008	AR	3003	0.204598
2008	Agroforestry	3003	0.158621
2008	BECCS	3003	0.0413793
2008	Biochar	3003	0.0436782
2008	Blue Carbon	3003	0.0344828
2008	DAC(CS)	3003	0.0114943
2008	Enhanced Weathering (land based)	3003	0.0275862
2008	Forest Management	3003	0.0758621
2008	General Literature on CDR/NET	3003	0.0413793
2008	Ocean alkalinity enhancement	3003	0.0137931
2008	Soil Carbon Sequestration	3003	0.23908
2008	restoration of landscapes/peats	3003	0.0298851
2009	DAC(CS)	3003	0.017301
2009	restoration of landscapes/peats	3003	0.0449827
2009	Soil Carbon Sequestration	3003	0.235294
2009	Ocean fertilization & Artificial upwelling	3003	0.0432526
2009	AR	3003	0.179931
2009	General Literature on CDR/NET	3003	0.050173
2009	Forest Management	3003	0.0640138
2009	Ocean alkalinity enhancement	3003	0.0138408
2009	Blue Carbon	3003	0.0276817
2009	Biochar	3003	0.083045
2009	BECCS	3003	0.0778547
2009	Agroforestry	3003	0.152249
2009	Enhanced Weathering (land based)	3003	0.0103806
2010	Agroforestry	3003	0.158816
2010	BECCS	3003	0.0538358
2010	Biochar	3003	0.15074
2010	Blue Carbon	3003	0.0269179
2010	Enhanced Weathering (land based)	3003	0.0107672
2010	DAC(CS)	3003	0.00672948
2010	General Literature on CDR/NET	3003	0.0376851
2010	Ocean alkalinity enhancement	3003	0.00807537
2010	Ocean fertilization & Artificial upwelling	3003	0.0296097
2010	AR	3003	0.188425
2010	restoration of landscapes/peats	3003	0.0296097
2010	Forest Management	3003	0.0713324
2010	Soil Carbon Sequestration	3003	0.227456
2011	restoration of landscapes/peats	3003	0.0375147
2011	AR	3003	0.145369
2011	Agroforestry	3003	0.112544
2011	BECCS	3003	0.0715123
2011	Biochar	3003	0.215709
2011	Blue Carbon	3003	0.0187573
2011	DAC(CS)	3003	0.0293083
2011	Enhanced Weathering (land based)	3003	0.017585
2011	Forest Management	3003	0.0656506
2011	General Literature on CDR/NET	3003	0.0375147
2011	Ocean alkalinity enhancement	3003	0.00468933
2011	Soil Carbon Sequestration	3003	0.223916
2011	Ocean fertilization & Artificial upwelling	3003	0.0199297
2012	AR	3003	0.137347
2012	restoration of landscapes/peats	3003	0.0235183
2012	Ocean fertilization & Artificial upwelling	3003	0.00940734
2012	Ocean alkalinity enhancement	3003	0.00188147
2012	Soil Carbon Sequestration	3003	0.222013
2012	Forest Management	3003	0.0611477
2012	Enhanced Weathering (land based)	3003	0.0131703
2012	General Literature on CDR/NET	3003	0.0310442
2012	Blue Carbon	3003	0.0376294
2012	Biochar	3003	0.280339
2012	BECCS	3003	0.0470367
2012	Agroforestry	3003	0.11477
2012	DAC(CS)	3003	0.0206961
2013	Agroforestry	3003	0.0939349
2013	BECCS	3003	0.0436391
2013	Biochar	3003	0.33358
2013	Blue Carbon	3003	0.0281065
2013	Enhanced Weathering (land based)	3003	0.0170118
2013	DAC(CS)	3003	0.0192308
2013	General Literature on CDR/NET	3003	0.0295858
2013	Ocean alkalinity enhancement	3003	0.00813609
2013	Ocean fertilization & Artificial upwelling	3003	0.00813609
2013	AR	3003	0.120562
2013	restoration of landscapes/peats	3003	0.0362426
2013	Forest Management	3003	0.0502959
2013	Soil Carbon Sequestration	3003	0.211538
2014	Ocean fertilization & Artificial upwelling	3003	0.0110966
2014	AR	3003	0.0926893
2014	Agroforestry	3003	0.0685379
2014	BECCS	3003	0.0639687
2014	Biochar	3003	0.400131
2014	Blue Carbon	3003	0.0287206
2014	DAC(CS)	3003	0.020235
2014	Enhanced Weathering (land based)	3003	0.0104439
2014	Forest Management	3003	0.0385117
2014	General Literature on CDR/NET	3003	0.022846
2014	Ocean alkalinity enhancement	3003	0.00326371
2014	Soil Carbon Sequestration	3003	0.21671
2014	restoration of landscapes/peats	3003	0.022846
2015	restoration of landscapes/peats	3003	0.0316456
2015	General Literature on CDR/NET	3003	0.0212888
2015	AR	3003	0.0903337
2015	Agroforestry	3003	0.0719217
2015	BECCS	3003	0.0379747
2015	Biochar	3003	0.4229
2015	Blue Carbon	3003	0.0304948
2015	DAC(CS)	3003	0.0172612
2015	Enhanced Weathering (land based)	3003	0.0120829
2015	Forest Management	3003	0.0373993
2015	Ocean alkalinity enhancement	3003	0.00345224
2015	Ocean fertilization & Artificial upwelling	3003	0.00805524
2015	Soil Carbon Sequestration	3003	0.21519
2016	General Literature on CDR/NET	3003	0.0191196
2016	Ocean alkalinity enhancement	3003	0.00266785
2016	Ocean fertilization & Artificial upwelling	3003	0.00444642
2016	DAC(CS)	3003	0.0164518
2016	restoration of landscapes/peats	3003	0.0262339
2016	Forest Management	3003	0.0333482
2016	Soil Carbon Sequestration	3003	0.209426
2016	Enhanced Weathering (land based)	3003	0.00755892
2016	Agroforestry	3003	0.0738106
2016	Blue Carbon	3003	0.0293464
2016	Biochar	3003	0.442419
2016	BECCS	3003	0.0431303
2016	AR	3003	0.0920409
2017	DAC(CS)	3003	0.0176374
2017	Ocean alkalinity enhancement	3003	0.00205086
2017	Forest Management	3003	0.0299426
2017	Enhanced Weathering (land based)	3003	0.00984413
2017	General Literature on CDR/NET	3003	0.0233798
2017	Blue Carbon	3003	0.0344545
2017	restoration of landscapes/peats	3003	0.021329
2017	BECCS	3003	0.0496308
2017	Agroforestry	3003	0.061936
2017	AR	3003	0.0791632
2017	Ocean fertilization & Artificial upwelling	3003	0.00492207
2017	Soil Carbon Sequestration	3003	0.192781
2017	Biochar	3003	0.472929
2018	AR	3003	0.0665368
2018	restoration of landscapes/peats	3003	0.0285622
2018	Ocean alkalinity enhancement	3003	0.00584226
2018	Agroforestry	3003	0.0516066
2018	BECCS	3003	0.0480364
2018	Biochar	3003	0.504057
2018	Blue Carbon	3003	0.0379747
2018	DAC(CS)	3003	0.0139565
2018	Enhanced Weathering (land based)	3003	0.0097371
2018	Forest Management	3003	0.0262902
2018	General Literature on CDR/NET	3003	0.0305096
2018	Ocean fertilization & Artificial upwelling	3003	0.0032457
2018	Soil Carbon Sequestration	3003	0.173645
2019	General Literature on CDR/NET	3003	0.021776
2019	Ocean alkalinity enhancement	3003	0.00254525
2019	Ocean fertilization & Artificial upwelling	3003	0.00197964
2019	DAC(CS)	3003	0.0214932
2019	restoration of landscapes/peats	3003	0.02319
2019	Forest Management	3003	0.0268665
2019	Soil Carbon Sequestration	3003	0.169118
2019	Enhanced Weathering (land based)	3003	0.00961538
2019	Agroforestry	3003	0.0582579
2019	Blue Carbon	3003	0.031957
2019	Biochar	3003	0.529412
2019	BECCS	3003	0.0387443
2019	AR	3003	0.0650452
2020	Enhanced Weathering (land based)	3003	0.00654971
2020	Blue Carbon	3003	0.0367251
2020	BECCS	3003	0.0360234
2020	Biochar	3003	0.550409
2020	Forest Management	3003	0.0264327
2020	DAC(CS)	3003	0.0191813
2020	Ocean alkalinity enhancement	3003	0.00163743
2020	Ocean fertilization & Artificial upwelling	3003	0.00187135
2020	Soil Carbon Sequestration	3003	0.16655
2020	Agroforestry	3003	0.0512281
2020	restoration of landscapes/peats	3003	0.0208187
2020	General Literature on CDR/NET	3003	0.0231579
2020	AR	3003	0.0594152
2021	Agroforestry	3003	0.0517411
2021	restoration of landscapes/peats	3003	0.0253787
2021	BECCS	3003	0.0409207
2021	Biochar	3003	0.513083
2021	Blue Carbon	3003	0.0397403
2021	DAC(CS)	3003	0.0245918
2021	Enhanced Weathering (land based)	3003	0.0110171
2021	Forest Management	3003	0.0232146
2021	General Literature on CDR/NET	3003	0.0322644
2021	Ocean alkalinity enhancement	3003	0.00295101
2021	Ocean fertilization & Artificial upwelling	3003	0.00177061
2021	Soil Carbon Sequestration	3003	0.171159
2021	AR	3003	0.062168
2022	restoration of landscapes/peats	3003	0.0274968
2022	BECCS	3003	0.0385588
2022	Biochar	3003	0.507427
2022	Blue Carbon	3003	0.0493047
2022	DAC(CS)	3003	0.034292
2022	Enhanced Weathering (land based)	3003	0.0107459
2022	Forest Management	3003	0.0263906
2022	General Literature on CDR/NET	3003	0.0292351
2022	Ocean alkalinity enhancement	3003	0.00379267
2022	Ocean fertilization & Artificial upwelling	3003	0.00252845
2022	Soil Carbon Sequestration	3003	0.151233
2022	Agroforestry	3003	0.0537295
2022	AR	3003	0.0652655

## Sheet: fig3, panel c
year	General Literature on CDR/NET_growth_rate	BECCS_growth_rate	DAC(CS)_growth_rate	Soil Carbon Sequestration_growth_rate	AR_growth_rate	restoration of landscapes/peats_growth_rate	Agroforestry_growth_rate	Forest Management_growth_rate	Enhanced Weathering (land based)_growth_rate	Ocean alkalinity enhancement_growth_rate	Blue Carbon_growth_rate	Ocean fertilization & Artificial upwelling_growth_rate	Biochar_growth_rate	all_CDR_techs_growth_rate	climate_change_techs_growth_rate
1990
1991
1992														0.529412	0.529412
1993														0.325051	0.325051
1994														0.243155	0.243155
1995														0.0666849	0.0666849
1996														0.0721171	0.0721171
1997														-0.0012129	-0.0012129
1998														0.0358241	0.0358241
1999														0.0158031	0.0158031
2000														0.222678	0.222678
2001														0.181137	0.181137
2002														0.226417	0.226417
2003				0.245614	0.127273									0.127287	0.127287
2004				0.266557	0.0811802									0.163288	0.163288
2005				0.100782	0.0356016									0.107403	0.107403
2006				0.0973416	0.0495876		0.132075							0.108715	0.108715
2007				0.0200268	0.13825		0.197982							0.11355	0.11355
2008				0.141822	0.141787		0.117495							0.150619	0.150619
2009				0.141822	0.133454		0.14544							0.170906	0.170906
2010				0.188392	0.11881		0.142223	0.301887					0.571429	0.2086	0.2086
2011		0.344262		0.181915	0.0907805		0.0803266	0.177729					0.481366	0.199478	0.199478
2012		0.344262		0.167042	0.0929318		0.0793951	0.16464					0.448428	0.182861	0.182861
2013		0.248402		0.160229	0.0419824		0.00777272	0.0787169					0.371034	0.180089	0.180089
2014		0.275251		0.168019	0.0356974		0.0143203	0.0100123					0.32869	0.176268	0.176268
2015		0.0218844		0.141893	0.0173162	0.363636	-0.00338458	-0.00537234			0.169811		0.256502	0.149926	0.149926
2016		0.0775661		0.152266	0.0630667	0.215716	0.0658214	0.0243662			0.183391		0.230522	0.154411	0.154411
2017	0.245614	0.0110288		0.105372	0.0881828	0.0989392	0.10255	0.0660813			0.193689		0.188109	0.141087	0.141087
2018	0.319616	0.233456		0.108437	0.0758479	0.114091	0.0659882	0.0682338			0.231102		0.218635	0.171144	0.171144
2019	0.139484	0.100163	0.434211	0.0749063	0.0315645	0.0671016	0.0597107	0.0729122			0.153646		0.188335	0.138299	0.138299
2020	0.131687	0.0708434	0.253691	0.128986	0.0872401	0.138191	0.11261	0.135142			0.175636		0.210797	0.17008	0.17008
2021	0.132595	0.096571	0.283794	0.149024	0.133129	0.105186	0.151605	0.116344	0.5		0.155876		0.157534	0.153501	0.153501
2022	0.244026	0.172515	0.280378	0.14421	0.175186	0.215783	0.151044	0.165026	0.338235		0.285197		0.163329	0.17619	0.17619

## Sheet: fig4, panel a
country_first_author	paper count
China	6452
United States of America	2667
United Kingdom	953
Australia	927
India	803
Canada	693
Germany	682
Italy	534
Brazil	525
Spain	512
Pakistan	393
South Korea	364
Poland	311
Japan	309
Iran	299
Malaysia	277
Netherlands	246
France	234
Sweden	215
Indonesia	214
Finland	175
Switzerland	171
Turkey	166
Czech Republic	159
Denmark	141
New Zealand	130
Taiwan	126
Norway	124
Belgium	123
Egypt	121
Russia	118
Thailand	117
Austria	108
Nigeria	95
Portugal	92
Saudi Arabia	91
Mexico	83
Ireland	83
South Africa	82
Singapore	73
Argentina	68
Philippines	64
Vietnam	61
Colombia	60
Romania	59
Bangladesh	55
Greece	55
Slovakia	53
Ethiopia	53
Ghana	51
Israel	50
Kenya	46
Sri Lanka	43
Chile	40
Tunisia	32
Hungary	30
Qatar	28
Estonia	26
Lithuania	26
Latvia	23
United Arab Emirates	22
Morocco	21
Serbia	20
Ecuador	19
Bulgaria	19
Peru	18
Costa Rica	16
Uganda	15
Cyprus	12
Croatia	10
Zimbabwe	9
Slovenia	9
Botswana	9
Uzbekistan	9
Cameroon	9
Jordan	8
Brunei Darussalam	8
Ukraine	8
Panama	7
Trinidad & Tobago	7
Lebanon	7
Iceland	7
Senegal	6
Papua New Guinea	6
Oman	5
Algeria	5
Tanzania	5
Venezuela	5
Iraq	5
Nepal	4
Congo Brazzaville	4
Sudan	4
Uruguay	4
Benin	4
Fiji	3
Cuba	3
Burkina Faso	3
Malawi	3
Sierra Leone	3
Mauritius	3
Cote d'Ivoire	3
Zambia	3
Mozambique	3
Libya	2
Paraguay	2
Dominican Republic	2
Namibia	2
Luxembourg	2
Madagascar	2
Mali	2
Niger	2
Palestine	2
Guyana	2
Congo Democratic Republic	2
Kuwait	1
Albania	1
Seychelles	1
Guinea	1
Jamaica	1
Afghanistan	1
Belarus	1
Liberia	1
Yemen	1
Togo	1
Syria	1
Bahrain	1

## Sheet: fig4, panel b
continent	CDR_technology	over_under_representation
Africa	Biochar	0.0804873
Africa	Soil Carbon Sequestration	0.0518943
Africa	Forest Management	-0.000537116
Africa	AR	-0.0192852
Africa	General Literature on CDR/NET	-0.0212737
Africa	BECCS	-0.0313546
Asia	Biochar	0.147178
Asia	Soil Carbon Sequestration	0.00433002
Asia	Ocean alkalinity enhancement	-0.00300507
Asia	BECCS	-0.0222753
Asia	AR	-0.0249653
Asia	Agroforestry	-0.0250491
Europe	BECCS	0.0499103
Europe	restoration of landscapes/peats	0.0227327
Europe	General Literature on CDR/NET	0.0208352
Europe	AR	-0.00541727
Europe	Blue Carbon	-0.00675045
Europe	Biochar	-0.0934141
North America	DAC(CS)	0.0299064
North America	Forest Management	0.0179661
North America	Blue Carbon	0.0154118
North America	Ocean alkalinity enhancement	0.00134421
North America	AR	0.000121423
North America	Biochar	-0.102918
Oceania	Blue Carbon	0.061379
Oceania	Soil Carbon Sequestration	0.0309674
Oceania	General Literature on CDR/NET	0.0153785
Oceania	DAC(CS)	-0.0160456
Oceania	BECCS	-0.0185192
Oceania	Biochar	-0.0896908
South America	AR	0.0316287
South America	Agroforestry	0.0315041
South America	Forest Management	0.0188057
South America	General Literature on CDR/NET	-0.0144424
South America	DAC(CS)	-0.0188669
South America	restoration of landscapes/peats	-0.0245583

## Sheet: fig4, panel c
CDR_technology	percentage
Ocean alkalinity enhancement	6.57895
DAC(CS)	10.0973
Ocean fertilization & Artificial upwelling	10.7317
Biochar	18.5067
BECCS	26.7161
Enhanced Weathering (land based)	32.5123
General Literature on CDR/NET	34.2491
Soil Carbon Sequestration	49.2621
restoration of landscapes/peats	59.4021
Blue Carbon	59.7968
Agroforestry	64.8917
AR	65.4268
Forest Management	68.0088

## Sheet: fig5, panel a
all_pred_tech	0
BECCS	1617
DAC(CS)	822
Soil Carbon Sequestration	6979
AR	3468
restoration of landscapes/peats	1037
Agroforestry	2817
Forest Management	1366
Biochar	16232
Enhanced Weathering (land based)	406
Ocean alkalinity enhancement	152
Blue Carbon	1378
Ocean fertilization & Artificial upwelling	410
General Literature on CDR/NET	1092

## Sheet: fig5, panel b
CDR_technology	OECD_research_field	absolute_count	relative_count
BECCS	6 HUMANITIES	2	0.00162999
BECCS	3 MEDICAL AND HEALTH SCIENCES	0	0
BECCS	5 SOCIAL SCIENCES	98	0.0798696
BECCS	4 AGRICULTURAL SCIENCES	96	0.0782396
BECCS	2 ENGINEERING AND TECHNOLOGY	659	0.537082
BECCS	1 NATURAL SCIENCES	372	0.303178
DAC(CS)	3 MEDICAL AND HEALTH SCIENCES	0	0
DAC(CS)	6 HUMANITIES	1	0.00161031
DAC(CS)	5 SOCIAL SCIENCES	11	0.0177134
DAC(CS)	4 AGRICULTURAL SCIENCES	7	0.0112721
DAC(CS)	2 ENGINEERING AND TECHNOLOGY	289	0.465378
DAC(CS)	1 NATURAL SCIENCES	313	0.504026
Soil Carbon Sequestration	3 MEDICAL AND HEALTH SCIENCES	1	0.000177588
Soil Carbon Sequestration	2 ENGINEERING AND TECHNOLOGY	401	0.0712129
Soil Carbon Sequestration	1 NATURAL SCIENCES	2630	0.467057
Soil Carbon Sequestration	5 SOCIAL SCIENCES	93	0.0165157
Soil Carbon Sequestration	6 HUMANITIES	0	0
Soil Carbon Sequestration	4 AGRICULTURAL SCIENCES	2506	0.445036
AR	1 NATURAL SCIENCES	1275	0.505551
AR	2 ENGINEERING AND TECHNOLOGY	155	0.0614592
AR	3 MEDICAL AND HEALTH SCIENCES	1	0.000396511
AR	4 AGRICULTURAL SCIENCES	919	0.364393
AR	5 SOCIAL SCIENCES	171	0.0678033
AR	6 HUMANITIES	1	0.000396511
restoration of landscapes/peats	1 NATURAL SCIENCES	624	0.759124
restoration of landscapes/peats	2 ENGINEERING AND TECHNOLOGY	39	0.0474453
restoration of landscapes/peats	6 HUMANITIES	0	0
restoration of landscapes/peats	5 SOCIAL SCIENCES	30	0.0364964
restoration of landscapes/peats	3 MEDICAL AND HEALTH SCIENCES	0	0
restoration of landscapes/peats	4 AGRICULTURAL SCIENCES	129	0.156934
Agroforestry	2 ENGINEERING AND TECHNOLOGY	123	0.0609212
Agroforestry	1 NATURAL SCIENCES	1020	0.505201
Agroforestry	4 AGRICULTURAL SCIENCES	729	0.36107
Agroforestry	5 SOCIAL SCIENCES	146	0.072313
Agroforestry	3 MEDICAL AND HEALTH SCIENCES	0	0
Agroforestry	6 HUMANITIES	1	0.000495295
Forest Management	3 MEDICAL AND HEALTH SCIENCES	0	0
Forest Management	6 HUMANITIES	0	0
Forest Management	5 SOCIAL SCIENCES	63	0.0645492
Forest Management	4 AGRICULTURAL SCIENCES	407	0.417008
Forest Management	2 ENGINEERING AND TECHNOLOGY	49	0.0502049
Forest Management	1 NATURAL SCIENCES	457	0.468238
Biochar	1 NATURAL SCIENCES	5935	0.475028
Biochar	2 ENGINEERING AND TECHNOLOGY	3249	0.260045
Biochar	3 MEDICAL AND HEALTH SCIENCES	7	0.000560269
Biochar	4 AGRICULTURAL SCIENCES	3244	0.259645
Biochar	5 SOCIAL SCIENCES	56	0.00448215
Biochar	6 HUMANITIES	3	0.000240115
Enhanced Weathering (land based)	6 HUMANITIES	0	0
Enhanced Weathering (land based)	3 MEDICAL AND HEALTH SCIENCES	0	0
Enhanced Weathering (land based)	1 NATURAL SCIENCES	177	0.541284
Enhanced Weathering (land based)	2 ENGINEERING AND TECHNOLOGY	96	0.293578
Enhanced Weathering (land based)	5 SOCIAL SCIENCES	4	0.0122324
Enhanced Weathering (land based)	4 AGRICULTURAL SCIENCES	50	0.152905
Ocean alkalinity enhancement	3 MEDICAL AND HEALTH SCIENCES	0	0
Ocean alkalinity enhancement	6 HUMANITIES	0	0
Ocean alkalinity enhancement	5 SOCIAL SCIENCES	9	0.0857143
Ocean alkalinity enhancement	4 AGRICULTURAL SCIENCES	1	0.00952381
Ocean alkalinity enhancement	1 NATURAL SCIENCES	63	0.6
Ocean alkalinity enhancement	2 ENGINEERING AND TECHNOLOGY	32	0.304762
Blue Carbon	1 NATURAL SCIENCES	870	0.820755
Blue Carbon	3 MEDICAL AND HEALTH SCIENCES	0	0
Blue Carbon	6 HUMANITIES	4	0.00377358
Blue Carbon	5 SOCIAL SCIENCES	29	0.0273585
Blue Carbon	4 AGRICULTURAL SCIENCES	87	0.0820755
Blue Carbon	2 ENGINEERING AND TECHNOLOGY	70	0.0660377
Ocean fertilization & Artificial upwelling	3 MEDICAL AND HEALTH SCIENCES	0	0
Ocean fertilization & Artificial upwelling	5 SOCIAL SCIENCES	13	0.0371429
Ocean fertilization & Artificial upwelling	1 NATURAL SCIENCES	305	0.871429
Ocean fertilization & Artificial upwelling	2 ENGINEERING AND TECHNOLOGY	23	0.0657143
Ocean fertilization & Artificial upwelling	4 AGRICULTURAL SCIENCES	9	0.0257143
Ocean fertilization & Artificial upwelling	6 HUMANITIES	0	0
General Literature on CDR/NET	6 HUMANITIES	10	0.012837
General Literature on CDR/NET	5 SOCIAL SCIENCES	193	0.247754
General Literature on CDR/NET	4 AGRICULTURAL SCIENCES	22	0.0282413
General Literature on CDR/NET	3 MEDICAL AND HEALTH SCIENCES	3	0.00385109
General Literature on CDR/NET	2 ENGINEERING AND TECHNOLOGY	179	0.229782
General Literature on CDR/NET	1 NATURAL SCIENCES	372	0.477535

## Sheet: fig5,  panel c
CDR_technology	scientific_method	absolute_count	relative_count
BECCS	systematic reviews	11	0.00582936
BECCS	review	430	0.227875
BECCS	qualitative research	57	0.0302067
BECCS	modelling	675	0.357711
BECCS	experimental - laboratory	321	0.170111
BECCS	experimental - field /fieldstudy	17	0.00900901
BECCS	data analysis / statistical analysis / econometrics	193	0.102279
BECCS	Unknown Method	58	0.0307366
BECCS	Life Cycle Assessments	98	0.0519343
BECCS	survey	18	0.00953895
DAC(CS)	Life Cycle Assessments	18	0.0190678
DAC(CS)	data analysis / statistical analysis / econometrics	52	0.0550847
DAC(CS)	Unknown Method	20	0.0211864
DAC(CS)	experimental - laboratory	388	0.411017
DAC(CS)	systematic reviews	2	0.00211864
DAC(CS)	experimental - field /fieldstudy	2	0.00211864
DAC(CS)	review	239	0.253178
DAC(CS)	survey	6	0.00635593
DAC(CS)	qualitative research	7	0.00741525
DAC(CS)	modelling	206	0.21822
Soil Carbon Sequestration	Life Cycle Assessments	98	0.0121664
Soil Carbon Sequestration	experimental - field /fieldstudy	3425	0.425202
Soil Carbon Sequestration	systematic reviews	226	0.0280571
Soil Carbon Sequestration	survey	15	0.0018622
Soil Carbon Sequestration	review	944	0.117194
Soil Carbon Sequestration	qualitative research	53	0.00657976
Soil Carbon Sequestration	modelling	808	0.10031
Soil Carbon Sequestration	experimental - laboratory	1432	0.177778
Soil Carbon Sequestration	Unknown Method	72	0.00893855
Soil Carbon Sequestration	data analysis / statistical analysis / econometrics	965	0.119801
AR	Life Cycle Assessments	27	0.00653595
AR	qualitative research	125	0.030259
AR	Unknown Method	112	0.0271121
AR	survey	36	0.0087146
AR	systematic reviews	61	0.0147664
AR	data analysis / statistical analysis / econometrics	833	0.201646
AR	experimental - field /fieldstudy	1542	0.373275
AR	experimental - laboratory	81	0.0196078
AR	modelling	792	0.191721
AR	review	504	0.122004
restoration of landscapes/peats	Life Cycle Assessments	4	0.00323363
restoration of landscapes/peats	Unknown Method	21	0.0169766
restoration of landscapes/peats	data analysis / statistical analysis / econometrics	210	0.169766
restoration of landscapes/peats	experimental - laboratory	39	0.0315279
restoration of landscapes/peats	experimental - field /fieldstudy	590	0.47696
restoration of landscapes/peats	qualitative research	55	0.0444624
restoration of landscapes/peats	review	145	0.117219
restoration of landscapes/peats	survey	23	0.0185934
restoration of landscapes/peats	systematic reviews	16	0.0129345
restoration of landscapes/peats	modelling	131	0.105901
Agroforestry	review	464	0.1374
Agroforestry	survey	28	0.00829138
Agroforestry	modelling	646	0.191294
Agroforestry	experimental - laboratory	49	0.0145099
Agroforestry	experimental - field /fieldstudy	1176	0.348238
Agroforestry	data analysis / statistical analysis / econometrics	697	0.206396
Agroforestry	Unknown Method	106	0.0313888
Agroforestry	Life Cycle Assessments	27	0.00799526
Agroforestry	systematic reviews	44	0.0130293
Agroforestry	qualitative research	124	0.036719
Forest Management	qualitative research	51	0.0304842
Forest Management	Life Cycle Assessments	10	0.00597729
Forest Management	Unknown Method	50	0.0298864
Forest Management	data analysis / statistical analysis / econometrics	435	0.260012
Forest Management	experimental - field /fieldstudy	548	0.327555
Forest Management	modelling	340	0.203228
Forest Management	review	195	0.116557
Forest Management	experimental - laboratory	12	0.00717274
Forest Management	systematic reviews	11	0.00657501
Forest Management	survey	12	0.00717274
Biochar	survey	17	0.000939954
Biochar	review	2289	0.126562
Biochar	qualitative research	43	0.00237753
Biochar	modelling	929	0.0513657
Biochar	experimental - laboratory	11188	0.6186
Biochar	experimental - field /fieldstudy	2733	0.151111
Biochar	data analysis / statistical analysis / econometrics	447	0.0247152
Biochar	Unknown Method	52	0.00287515
Biochar	Life Cycle Assessments	181	0.0100077
Biochar	systematic reviews	180	0.00995245
Enhanced Weathering (land based)	experimental - laboratory	145	0.315904
Enhanced Weathering (land based)	survey	3	0.00653595
Enhanced Weathering (land based)	review	97	0.211329
Enhanced Weathering (land based)	qualitative research	5	0.0108932
Enhanced Weathering (land based)	modelling	60	0.130719
Enhanced Weathering (land based)	experimental - field /fieldstudy	90	0.196078
Enhanced Weathering (land based)	data analysis / statistical analysis / econometrics	39	0.0849673
Enhanced Weathering (land based)	Unknown Method	7	0.0152505
Enhanced Weathering (land based)	Life Cycle Assessments	8	0.0174292
Enhanced Weathering (land based)	systematic reviews	4	0.0087146
Ocean alkalinity enhancement	systematic reviews	1	0.00552486
Ocean alkalinity enhancement	survey	1	0.00552486
Ocean alkalinity enhancement	review	58	0.320442
Ocean alkalinity enhancement	qualitative research	13	0.0718232
Ocean alkalinity enhancement	modelling	52	0.287293
Ocean alkalinity enhancement	experimental - field /fieldstudy	2	0.0110497
Ocean alkalinity enhancement	data analysis / statistical analysis / econometrics	16	0.0883978
Ocean alkalinity enhancement	Unknown Method	17	0.0939227
Ocean alkalinity enhancement	Life Cycle Assessments	2	0.0110497
Ocean alkalinity enhancement	experimental - laboratory	17	0.0939227
Blue Carbon	review	254	0.149324
Blue Carbon	survey	20	0.0117578
Blue Carbon	systematic reviews	35	0.0205761
Blue Carbon	qualitative research	58	0.0340976
Blue Carbon	modelling	175	0.102881
Blue Carbon	experimental - laboratory	58	0.0340976
Blue Carbon	experimental - field /fieldstudy	718	0.422105
Blue Carbon	data analysis / statistical analysis / econometrics	327	0.19224
Blue Carbon	Unknown Method	41	0.0241035
Blue Carbon	Life Cycle Assessments	8	0.00470312
Ocean fertilization & Artificial upwelling	modelling	89	0.194323
Ocean fertilization & Artificial upwelling	survey	0	0
Ocean fertilization & Artificial upwelling	review	70	0.152838
Ocean fertilization & Artificial upwelling	qualitative research	8	0.0174672
Ocean fertilization & Artificial upwelling	experimental - laboratory	50	0.10917
Ocean fertilization & Artificial upwelling	experimental - field /fieldstudy	197	0.430131
Ocean fertilization & Artificial upwelling	data analysis / statistical analysis / econometrics	26	0.0567686
Ocean fertilization & Artificial upwelling	Unknown Method	12	0.0262009
Ocean fertilization & Artificial upwelling	Life Cycle Assessments	1	0.00218341
Ocean fertilization & Artificial upwelling	systematic reviews	1	0.00218341
General Literature on CDR/NET	data analysis / statistical analysis / econometrics	128	0.0982348
General Literature on CDR/NET	experimental - field /fieldstudy	4	0.00306984
General Literature on CDR/NET	experimental - laboratory	4	0.00306984
General Literature on CDR/NET	modelling	378	0.2901
General Literature on CDR/NET	systematic reviews	10	0.0076746
General Literature on CDR/NET	review	445	0.34152
General Literature on CDR/NET	survey	29	0.0222563
General Literature on CDR/NET	Life Cycle Assessments	20	0.0153492
General Literature on CDR/NET	qualitative research	152	0.116654
General Literature on CDR/NET	Unknown Method	119	0.0913277

## Sheet: fig6, CDR method
CDR_technology	all_pub_total_count	all_pub_relative	ippc_pub_total_count	ippc_pub_relative
BECCS	1617	0.042805	126	0.193548
DAC(CS)	822	0.0217598	36	0.0552995
Soil Carbon Sequestration	6979	0.184747	64	0.0983103
AR	3468	0.0918043	58	0.0890937
restoration of landscapes/peats	1037	0.0274513	14	0.0215054
Agroforestry	2817	0.0745712	52	0.0798771
Forest Management	1366	0.0361605	17	0.0261137
Biochar	16232	0.429691	63	0.0967742
Enhanced Weathering (land based)	406	0.0107476	21	0.0322581
Ocean alkalinity enhancement	152	0.00402372	33	0.0506912
Blue Carbon	1378	0.0364782	27	0.0414747
Ocean fertilization & Artificial upwelling	410	0.0108535	17	0.0261137
General Literature on CDR/NET	1092	0.0289072	123	0.18894

[truncated: 3 more sheets: fig6, scientific method, fig6, context, fig7]
